# Supplementary material for: Kaempferol Mitigates Pseudomonas aeruginosa-Induced Acute Lung Inflammation Through Suppressing GSK3β/JNK/c-Jun Signaling Pathway and NF-κB Activation
Source: Pharmaceuticals (Basel). 2025 Feb 25;18(3):322. doi: 10.3390/ph18030322 (PMC11944347; doi:10.3390/ph18030322)
Supplement: Supplementary file 1 [file pharmaceuticals-18-00322-s001.zip]

Archive with 3 entries (3 files):
- Original Western blots.pdf
- Supplementary data.pdf
- The exact p-values in statistical analysis.xlsx
