# Supplementary material for: Kaempferol Mitigates Pseudomonas aeruginosa-Induced Acute Lung Inflammation Through Suppressing GSK3β/JNK/c-Jun Signaling Pathway and NF-κB Activation
Source: Pharmaceuticals (Basel). 2025 Feb 25;18(3):322. doi: 10.3390/ph18030322 (PMC11944347; doi:10.3390/ph18030322)
Supplement: Supplementary file 1 [file pharmaceuticals-18-00322-s001.zip › The exact p-values in statistical analysis.xlsx]

## Sheet: Sheet1
	Dunnett's multiple comparisons test	Summary	Adjusted P Value
Figure 2B	Row 1
	Saline vs. KPL	ns	>0.9999
	Saline vs. KPH	ns	>0.9999
	Saline vs. Dex	ns	>0.9999
	Row 2
	Saline vs. KPL	ns	0.9478
	Saline vs. KPH	****	<0.0001
	Saline vs. Dex	*	0.0328
	Row 3
	Saline vs. KPL	ns	0.6467
	Saline vs. KPH	***	0.0009
	Saline vs. Dex	ns	0.06
	Row 4
	Saline vs. KPL	ns	0.564
	Saline vs. KPH	ns	0.1019
	Saline vs. Dex	ns	0.1859
	Row 5
	Saline vs. KPL	ns	0.5716
	Saline vs. KPH	ns	0.1162
	Saline vs. Dex	ns	0.2101
	Row 6
	Saline vs. KPL	ns	0.78
	Saline vs. KPH	ns	0.4297
	Saline vs. Dex	ns	0.8258
	Row 7
	Saline vs. KPL	ns	0.4525
	Saline vs. KPH	ns	0.247
	Saline vs. Dex	ns	0.3405
	Row 8
	Saline vs. KPL	ns	0.7855
	Saline vs. KPH	ns	0.3987
	Saline vs. Dex	ns	0.6166
	Row 9
	Saline vs. KPL	ns	0.8871
	Saline vs. KPH	ns	0.6379
	Saline vs. Dex	ns	0.7426
	Row 10
	Saline vs. KPL	ns	0.96
	Saline vs. KPH	ns	0.5948
	Saline vs. Dex	ns	0.8602
	Row 11
	Saline vs. KPL	ns	0.9944
	Saline vs. KPH	ns	0.8488
	Saline vs. Dex	ns	0.8602
Figure 2C	Saline vs. KPL	ns	0.8281
	Saline vs. KPH	ns	0.0648
	Saline vs. Dex	ns	0.0963
Figure 2D	Saline vs. KPL	ns	0.7327
	Saline vs. KPH	ns	0.1462
	Saline vs. Dex	ns	0.29
Figure 3B	Saline vs. NT	****	<0.0001
	Saline vs. KPL	*	0.0318
	Saline vs. KPH	***	0.0007
	Saline vs. Dex	***	0.0007
Figure 3C	Saline vs. NT	****	<0.0001
	Saline vs. KPL	*	0.0318
	Saline vs. KPH	***	0.0008
	Saline vs. Dex	***	0.0003
Figure 3D	Saline vs. NT	****	<0.0001
	Saline vs. KPL	*	0.0468
	Saline vs. KPH	***	0.0006
	Saline vs. Dex	***	0.0002
Figure 3E	Saline vs. NT	***	0.0009
	Saline vs. KPL	*	0.0144
	Saline vs. KPH	***	0.0009
	Saline vs. Dex	**	0.0018
Figure 3F	Saline vs. NT	****	<0.0001
	Saline vs. KPL	ns	0.1444
	Saline vs. KPH	**	0.001
	Saline vs. Dex	**	0.0012
Figure 4A	Saline vs. NT	****	<0.0001
	Saline vs. KPL	*	0.0345
	Saline vs. KPH	***	0.0002
	Saline vs. Dex	****	<0.0001
Figure 4B	Saline vs. NT	**	0.0044
	Saline vs. KPL	ns	0.313
	Saline vs. KPH	*	0.0237
	Saline vs. Dex	**	0.0025
Figure 4C	Saline vs. NT	***	0.0001
	Saline vs. KPL	*	0.0388
	Saline vs. KPH	**	0.0013
	Saline vs. Dex	**	0.003
Figure 4D	Saline vs. NT	***	0.0002
	Saline vs. KPL	*	0.031
	Saline vs. KPH	**	0.0011
	Saline vs. Dex	***	0.0001
Figure 4E	Saline vs. NT	**	0.0015
	Saline vs. KPL	*	0.0291
	Saline vs. KPH	**	0.0041
	Saline vs. Dex	**	0.004
Figure 4F	Saline vs. NT	****	<0.0001
	Saline vs. KPL	**	0.0075
	Saline vs. KPH	***	0.0003
	Saline vs. Dex	***	0.0002
Figure 4G	Saline vs. NT	***	0.0001
	Saline vs. KPL	*	0.0282
	Saline vs. KPH	***	0.0001
	Saline vs. Dex	***	0.0003
Figure 4H	Saline vs. NT	***	0.0001
	Saline vs. KPL	*	0.0328
	Saline vs. KPH	***	0.0001
	Saline vs. Dex	***	0.0002
Figure 6B	Saline vs. NT	*	0.0138
	Saline vs. KPL	*	0.0485
	Saline vs. KPH	**	0.0016
	Saline vs. Dex	***	0.0003
Figure 6C	Saline vs. NT	***	0.0009
	Saline vs. KPL	ns	0.2201
	Saline vs. KPH	*	0.0115
	Saline vs. Dex	**	0.0014
Figure 6D	Saline vs. NT	****	<0.0001
	Saline vs. KPL	*	0.05
	Saline vs. KPH	***	0.0002
	Saline vs. Dex	***	0.0001
Figure 6E	Saline vs. NT	****	<0.0001
	Saline vs. KPL	*	0.0345
	Saline vs. KPH	**	0.0011
	Saline vs. Dex	***	0.0001
Figure 7A	0 μM vs. 25 μM	ns	0.9446
	0 μM vs. 50 μM	ns	0.9297
	0 μM vs. 100 μM	ns	0.9798
	0 μM vs. 120 μM	ns	0.9906
Figure 7B	0 μM vs. NT	****	<0.0001
	0 μM vs. 25 μM	ns	0.369
	0 μM vs. 50 μM	**	0.0088
	0 μM vs. 100 μM	****	<0.0001
Figure 7C	0 μM vs. NT	****	<0.0001
	0 μM vs. 25 μM	*	0.0467
	0 μM vs. 50 μM	***	0.0001
	0 μM vs. 100 μM	****	<0.0001
Figure 7D	0 μM vs. NT	****	<0.0001
	0 μM vs. 25 μM	*	0.036
	0 μM vs. 50 μM	**	0.0022
	0 μM vs. 100 μM	***	0.0002
Figure 7E	0 μM vs. NT	****	<0.0001
	0 μM vs. 25 μM	*	0.0177
	0 μM vs. 50 μM	**	0.0029
	0 μM vs. 100 μM	**	0.001
Figure 7F	0 μM - 50 μM
	NT	ns	>0.9999
	3 h	*	0.0103
	6 h	*	0.0177
	12 h	**	0.0013
Figure 7G	0 μM - 50 μM
	NT	ns	>0.9999
	3 h	**	0.0018
	6 h	**	0.0011
	12 h	***	0.0004
Figure 7H	0 μM - 50 μM
	NT	ns	>0.9999
	3 h	**	0.0059
	6 h	**	0.009
	12 h	**	0.0041
Figure 7I	0 μM - 50 μM
	NT	ns	>0.9999
	3 h	**	0.0036
	6 h	**	0.0016
	12 h	**	0.0018
Figure 8B	0 μM vs. NT	ns	0.9983
	0 μM vs. 25 μM	ns	0.1806
	0 μM vs. 50 μM	**	0.0016
	0 μM vs. 100 μM	***	0.0005
Figure 8C	0 μM vs. NT	****	<0.0001
	0 μM vs. 25 μM	*	0.0401
	0 μM vs. 50 μM	***	0.001
	0 μM vs. 100 μM	***	0.0002
Figure 8D	0 μM vs. NT	ns	0.294
	0 μM vs. 25 μM	ns	0.3362
	0 μM vs. 50 μM	*	0.0173
	0 μM vs. 100 μM	**	0.0025
Figure 8E	0 μM vs. NT	****	<0.0001
	0 μM vs. 25 μM	ns	0.9815
	0 μM vs. 50 μM	*	0.0317
	0 μM vs. 100 μM	**	0.0012
Figure S1A	Saine vs. KPL	ns	>0.9999
	Saine vs. KPH	ns	0.9991
	Saine vs. Dex	ns	0.9695
Figure S1B	Saine vs. KPL	ns	0.999
	Saine vs. KPH	ns	0.9515
	Saine vs. Dex	ns	0.9792
Figure S1C	Saine vs. KPL	ns	0.9348
	Saine vs. KPH	ns	0.9921
	Saine vs. Dex	ns	0.9995
Figure S1D	Saine vs. KPL	ns	0.1582
	Saine vs. KPH	ns	0.9903
	Saine vs. Dex	ns	0.9087
Figure S1E	Saine vs. KPL	ns	0.9817
	Saine vs. KPH	ns	>0.9999
	Saine vs. Dex	ns	0.9996
Figure S1F	Saine vs. KPL	ns	0.8519
	Saine vs. KPH	ns	0.8797
	Saine vs. Dex	ns	0.9993
Figure S1G	Saine vs. KPL	ns	0.9861
	Saine vs. KPH	ns	0.9967
	Saine vs. Dex	ns	0.9454
Figure S1H	Saine vs. KPL	ns	0.9389
	Saine vs. KPH	ns	0.7892
	Saine vs. Dex	ns	0.9996
Figure S2A	Saline vs. NT	ns	0.9436
	Saline vs. KPL	ns	0.7507
	Saline vs. KPH	ns	0.9512
	Saline vs. Dex	ns	0.8613
Figure S2B	Saline vs. NT	ns	0.4548
	Saline vs. KPL	ns	0.7078
	Saline vs. KPH	ns	0.9998
	Saline vs. Dex	ns	0.9626
Figure S2C	Saline vs. NT	ns	0.5902
	Saline vs. KPL	ns	0.4241
	Saline vs. KPH	ns	0.8284
	Saline vs. Dex	ns	0.8061
Figure S2D	Saline vs. NT	ns	0.9993
	Saline vs. KPL	ns	0.9992
	Saline vs. KPH	ns	0.9897
	Saline vs. Dex	ns	0.9821
Figure S3A	0 μM vs. NT	ns	0.9999
	0 μM vs. 25 μM	ns	0.9998
	0 μM vs. 50 μM	ns	>0.9999
	0 μM vs. 100 μM	ns	0.8378
Figure S3B	0 μM vs. NT	ns	0.801
	0 μM vs. 25 μM	ns	0.9692
	0 μM vs. 50 μM	ns	0.9999
	0 μM vs. 100 μM	ns	0.9709
Figure S3C	0 μM vs. NT	**	0.0017
	0 μM vs. 25 μM	ns	0.9592
	0 μM vs. 50 μM	ns	0.9977
	0 μM vs. 100 μM	ns	0.8466
Figure S3D	0 μM vs. NT	ns	0.9963
	0 μM vs. 25 μM	ns	0.9206
	0 μM vs. 50 μM	ns	0.9924
	0 μM vs. 100 μM	ns	>0.9999
